# Supplementary material for: Molecular detection of fluoroquinolone-resistant Neisseria meningitidis by using mismatched PCR-restriction fragment length polymorphism technique
Source: Front Cell Infect Microbiol. 2022 Aug 2;12:911911. doi: 10.3389/fcimb.2022.911911 (PMC9378782; doi:10.3389/fcimb.2022.911911)
Supplement: Supplementary file 1 [file DataSheet_1.zip]

Archive with 8 entries (5 files):
- Supplementary/
- Supplementary/Supplementary_Figure_legend.docx
- __MACOSX/
- __MACOSX/Supplementary/
- __MACOSX/Supplementary/._Supplementary_Figure_legend.docx
- Supplementary/Supplementary Figure 1.jpg
- __MACOSX/Supplementary/._Supplementary Figure 1.jpg
- __MACOSX/._Supplementary
